# Supplementary material for: Effectiveness of Brodalumab for the Treatment of Moderate-to-Severe Psoriasis: A Retrospective, Real-World Multicenter Study with a Focus on Obese and Multi-Failure Patients—IL PSO (Italian Landscape Psoriasis)
Source: J Clin Med. 2025 Feb 8;14(4):1087. doi: 10.3390/jcm14041087 (PMC11856090; doi:10.3390/jcm14041087)
Supplement: Supplementary file 1 [file jcm-14-01087-s001.zip]

Archive with 1 entries (1 files):
- jcm-3424108-supplementary.pdf
